# Supplementary material for: Prevalence of Steinert’s Myotonic Dystrophy and Utilization of Healthcare Services: A Population-Based Cross-Sectional Study
Source: Healthcare (Basel). 2024 Apr 16;12(8):838. doi: 10.3390/healthcare12080838 (PMC11050373; doi:10.3390/healthcare12080838)
Supplement: Supplementary file 1 [file healthcare-12-00838-s001.zip]

Archive with 1 entries (1 files):
- healthcare-2907249-supplementary.pdf
